# Supplementary material for: Elicitation of Neutralizing Antibody Responses to HIV-1 Immunization with Nanoparticle Vaccine Platforms
Source: Viruses. 2021 Jul 2;13(7):1296. doi: 10.3390/v13071296 (PMC8310022; doi:10.3390/v13071296)
Supplement: Supplementary file 1 [file viruses-13-01296-s001.zip]

Archive with 1 entries (1 files):
- viruses-1267780-supplementary.pdf
